# Supplementary material for: A Nomogram Predicting Progression Free Survival in Patients with Gastrointestinal Stromal Tumor Receiving Sunitinib: Incorporating Pre-Treatment and Post-Treatment Parameters
Source: Cancers (Basel). 2021 May 25;13(11):2587. doi: 10.3390/cancers13112587 (PMC8197516; doi:10.3390/cancers13112587)
Supplement: Supplementary file 1 [file cancers-13-02587-s001.zip]

Archive with 1 entries (1 files):
- cancers-1229025-supplementary.pdf
